# Supplementary material for: Distinctive Microbial Signatures and Gut-Brain Crosstalk in Pediatric Patients with Coeliac Disease and Type 1 Diabetes Mellitus
Source: Int J Mol Sci. 2021 Feb 3;22(4):1511. doi: 10.3390/ijms22041511 (PMC7913584; doi:10.3390/ijms22041511)
Supplement: Supplementary file 1 [file ijms-22-01511-s001.zip]

Archive with 2 entries (2 files):
- Suppl Table 1.  list of 42 differentially abundant ASVs in all the diseased groups.xlsx
- Suppl. Figures.pptx
