# Supplementary material for: Distinctive Microbial Signatures and Gut-Brain Crosstalk in Pediatric Patients with Coeliac Disease and Type 1 Diabetes Mellitus
Source: Int J Mol Sci. 2021 Feb 3;22(4):1511. doi: 10.3390/ijms22041511 (PMC7913584; doi:10.3390/ijms22041511)
Supplement: Supplementary file 1 [file ijms-22-01511-s001.zip › Suppl Table 1. list of 42 differentially abundant ASVs in all the diseased groups.xlsx]

## Sheet: Sheet1
ASV ID	ASVs	Phylum	GENUS	CD	T1DM	CD+T1DM
ASV 1	fa50fb6bd835123d60b329d582565d32	Firmicutes	Oscillospira_1	↓
ASV 2	e88e8770d92f876d5761d44eb18b48b0	Bacteroidetes	Bacteroides_1	↓	↑	↑
ASV 3	e070c6e413d129c7da1d7eed09996432	Bacteroidetes	Parabacteroides	↓
ASV 4	dce9684604d7dca4d75ec4cd6fedca3e	Bacteroidetes	Prevotella_1	↑	↓	↓
ASV 5	d9789dd557d546b1d6c064b18c6258e9	Bacteroidetes	Alistipes	↑	↓	↓
ASV 6	d49b8bc15a16fdcec90109b5ffba4545	Firmicutes	Ruminococcus	↑
ASV 7	c8f64e18855dcbc176afaa21753e7ea2	Bacteroidetes	Bacteroides_2	↑
ASV 8	bbb86211c2d4d6af9e76ef5d03919cfc	Firmicutes	Oscillospira_2	↑	↓	↓
ASV 9	b73ab90bdbeeddaa367f10786c1b2c71	Firmicutes	Fecalibacterium_1	↓
ASV 10	a65d3efb0e4158c7dad616f2005e3364	Firmicutes	Clostridium_1	↓
ASV 11	a2ec826da8c928b32e47fd1faa9c41d9	Firmicutes	Clostridium_2	↑	↓	↓
ASV 12	a24d46f2dcab0e78ded09547b7a3ea8f	Bacteroidetes	Bacteroides_3	↑		↓
ASV 13	7e2282c741cd14cc07cb2dd4af0b1ac0	Bacteroidetes	Prevotella_2	↑
ASV 14	76ff6e86449f4f664ac157d47c6910f5	Bacteroidetes	Prevotella_3	↑	↓	↓
ASV 15	682382a3e771501e2450b70185984e37	Bacteroidetes	Bacteroides_4	↓
ASV 16	581bb208b97c756e5c54a29321b98e4a	Firmicutes	Eubacterium	↑		↓
ASV 17	4bc96a49376733f3cef3324a92407e80	Firmicutes	Dialister	↓
ASV 18	418d7589d1d818c769232917b9bfc85e	Firmicutes	Fecalibacterium_2	↑		↓
ASV 19	2244211aff01b77657e7b83477d9efef	Bacteroidetes	Bacteroides_5	↓
ASV 20	1a1d8a7346dea0aa6aebe97edaf09d80	Firmicutes	Oscillospira_3	↑		↓
ASV 21	0627f945c2442b75d2b1ca46c6bb0cc5	Bacteroidetes	Prevotella_4	↑	↓	↓
ASV 22	dcbe530219dc4d9f693c6dd889878586	Bacteroidetes	Prevotella_5		↑
ASV 23	ce4c607f5ec4ea46fbf2cf348ccee61e	Firmicutes	Ruminococcus_2		↓	↓
ASV 24	c5236158b9a8c310524fc7bb9f865e12	Bacteroidetes	Bacteroides_6		↑
ASV 25	a25f3718da903d7e63d36fe645e7d9aa	Bacteroidetes	Prevotella_6		↑
ASV 26	6ca91c5e3972b911c56d4b0b5ee8d334	Bacteroidetes	Bacteroides_7		↑
ASV 27	69d7254e0f981a11b034211081cb419a	Bacteroidetes	Prevotella_7		↑
ASV 28	5a0188565b016878315f6b92aa4eb9bf	Bacteroidetes	Butyricimonas		↓	↓
ASV 29	53f18255a6dbd7919061166c2106bf9a	Verrucomicrobia	Akkermansia		↑
ASV 30	423981004ea7559d3611a8688fcb3c81	Bacteroidetes	Prevotella_8		↑
ASV 31	3f49a1a7a0b8d27a699dc0fab49385cf	Bacteroidetes	Prevotella_9		↑
ASV 32	147f8f2bc7eb19ffd9ca67b7248b88e6	Bacteroidetes	Barnesiella		↑
ASV 33	1373641852e49215ac5b20b6c95ca3b4	Bacteroidetes	Prevotella_10		↑
ASV 34	fcb71ad9781a06900c84685c251efc4b	Bacteroidetes	Bacteroides_8			↓
ASV 35	cfdeadc6c2382b5fc9e40ad94252cef5	Bacteroidetes	Prevotella_11			↓
ASV 36	91dad7b28e0c58b2c0da05b78297de8e	Bacteroidetes	Bacteroides_9			↑
ASV 37	894e05fab60fd85b1b5982250d93c77d	Bacteroidetes	Prevotella_12			↓
ASV 38	76e15039e22ff2be9243df5fcc737021	Bacteroidetes	Bacteroides_10			↓
ASV 39	46adcaf9e0c4b64b34bb9f455be9ed29	Bacteroidetes	Prevotella_13			↑
ASV 40	147607a3b6d9b495520720ea371490f7	Bacteroidetes	Prevotella_14			↑
ASV 41	071d6c95a1ffe99d059133f97a6babbe	Firmicutes	Coprococcus			↓
ASV 42	07101070bae7dbf15eed71e983406700	Bacteroidetes	Prevotella_14			↓
